# Supplementary material for: A Streamlined Approach for Fluorescence Labelling of Low-Copy-Number Plasmids for Determination of Conjugation Frequency by Flow Cytometry
Source: Microorganisms. 2023 Mar 29;11(4):878. doi: 10.3390/microorganisms11040878 (PMC10144549; doi:10.3390/microorganisms11040878)
Supplement: Supplementary file 1 [file microorganisms-11-00878-s001.zip]

Archive with 1 entries (1 files):
- microorganisms-2240613-supplementary.pdf
